# Supplementary material for: Structural Analysis of the Complex of Human Transthyretin with 3′,5′-Dichlorophenylanthranilic Acid at 1.5 Å Resolution
Source: Molecules. 2022 Oct 25;27(21):7206. doi: 10.3390/molecules27217206 (PMC9659241; doi:10.3390/molecules27217206)
Supplement: Supplementary file 1 [file molecules-27-07206-s001.zip]

Archive with 1 entries (1 files):
- molecules-1908278-supplementary.pdf
